# Supplementary material for: Association between γ-Glutamyl Transpeptidase and SARS-CoV-2 Spike Antibody Titers among BNT162b2 Vaccine Recipients
Source: Vaccines (Basel). 2022 Dec 14;10(12):2142. doi: 10.3390/vaccines10122142 (PMC9785427; doi:10.3390/vaccines10122142)
Supplement: Supplementary file 1 [file vaccines-10-02142-s001.zip]

Archive with 1 entries (1 files):
- vaccines-2044124-supplementary.pdf
